# Supplementary material for: Synthesis and Antibacterial Activity of Novel N-Ethylpiperazine-Containing Dihydropyrazolines and Their Chalcone Precursors Against Foodborne and Phytopathogenic Bacteria
Source: Molecules. 2026 Jul 6;31(13):2380. doi: 10.3390/molecules31132380 (PMC13362652; doi:10.3390/molecules31132380)
Supplement: Supplementary file 1 [file molecules-31-02380-s001.zip]

Archive with 1 entries (1 files):
- molecules-4393016-supplementary.pdf
